# Supplementary material for: Characteristics of Kidney Transplant Recipients with Prolonged Pre-Transplant Dialysis Duration as Identified by Machine Learning Consensus Clustering: Pathway to Personalized Care
Source: J Pers Med. 2023 Aug 19;13(8):1273. doi: 10.3390/jpm13081273 (PMC10455164; doi:10.3390/jpm13081273)
Supplement: Supplementary file 1 [file jpm-13-01273-s001.zip]

Archive with 1 entries (1 files):
- jpm-2558049-supplementary.pdf
